# Supplementary material for: TreeRipper web application: towards a fully automated optical tree recognition software
Source: BMC Bioinformatics. 2011 May 20;12:178. doi: 10.1186/1471-2105-12-178 (PMC3111373; doi:10.1186/1471-2105-12-178)
Supplement: Additional file 1 — Tree images, associated newick file and example Perl script for batch processing. Set of images and associated nexus tree file as a zip file. [file 1471-2105-12-178-S1.ZIP]

Archive with 487 entries (478 files):
- treeset/
- treeset/.DS_Store
- __MACOSX/
- __MACOSX/treeset/
- __MACOSX/treeset/._.DS_Store
- treeset/BatchTreeRipper.pl
- __MACOSX/treeset/._BatchTreeRipper.pl
- treeset/images/
- treeset/images/.DS_Store
- __MACOSX/treeset/images/
- __MACOSX/treeset/images/._.DS_Store
- treeset/images/1471-2148-10-117-2-l.jpg
- treeset/images/1471-2148-10-17-2-l.jpg
- treeset/images/1471-2148-10-21-1-l.jpg
- treeset/images/1471-2148-10-26-6-l.jpg
- treeset/images/1471-2148-10-39-1-l.jpg
- treeset/images/1471-2148-10-45-2-l.jpg
- treeset/images/1471-2148-10-51-1-l.jpg
- treeset/images/1471-2148-10-51-2-l.jpg
- treeset/images/1471-2148-10-51-3-l.jpg
- treeset/images/1471-2148-10-52-2-l.jpg
- treeset/images/1471-2148-10-57-4-l.jpg
- treeset/images/1471-2148-10-61-4-l.jpg
- treeset/images/1471-2148-10-62-5-l.jpg
- treeset/images/1471-2148-10-62-6-l.jpg
- treeset/images/1471-2148-10-69-1-l.jpg
- treeset/images/1471-2148-10-69-2-l.jpg
- treeset/images/1471-2148-10-87-3-l.jpg
- treeset/images/1471-2148-10-87-4-l.jpg
- treeset/images/1471-2148-4-28-1-l.jpg
- treeset/images/1471-2148-6-93-1-l.jpg
- treeset/images/1471-2148-6-93-2-l.jpg
- treeset/images/1471-2148-6-99-1-l.jpg
- treeset/images/1471-2148-6-99-2-l.jpg
- treeset/images/1471-2148-6-99-3-l.jpg
- treeset/images/1471-2148-6-99-5-l.jpg
- treeset/images/1471-2148-7-138-2-l.jpg
- treeset/images/1471-2148-7-147-17-l.jpg
- treeset/images/1471-2148-7-162-2-l.jpg
- treeset/images/1471-2148-7-173-7-l.jpg
- treeset/images/1471-2148-7-198-1-l.jpg
- treeset/images/1471-2148-7-198-4-l.jpg
- treeset/images/1471-2148-7-204-1-l.jpg
- treeset/images/1471-2148-7-216-1-l.jpg
- treeset/images/1471-2148-7-216-2-l.jpg
- treeset/images/1471-2148-7-222-4-l.jpg
- treeset/images/1471-2148-7-224-1-l.jpg
- treeset/images/1471-2148-7-227-2-l.jpg
- treeset/images/1471-2148-7-227-3-l.jpg
- treeset/images/1471-2148-7-241-6-l.jpg
- treeset/images/1471-2148-7-241-7-l.jpg
- treeset/images/1471-2148-8-100-3-l.jpg
- treeset/images/1471-2148-8-100-4-l.jpg
- treeset/images/1471-2148-8-112-4-l.jpg
- treeset/images/1471-2148-8-120-1-l.jpg
- treeset/images/1471-2148-8-129-4-l.jpg
- treeset/images/1471-2148-8-160-1-l.jpg
- treeset/images/1471-2148-8-190-6-l.jpg
- treeset/images/1471-2148-8-194-2-l.jpg
- treeset/images/1471-2148-8-251-2-l.jpg
- treeset/images/1471-2148-8-300-1-l.jpg
- treeset/images/1471-2148-8-300-2-l.jpg
- treeset/images/1471-2148-8-32-2-l.jpg
- treeset/images/1471-2148-8-33-1-l.jpg
- treeset/images/1471-2148-8-46-1-l.jpg
- treeset/images/1471-2148-8-69-6-l.jpg
- treeset/images/1471-2148-8-98-1-l.jpg
- treeset/images/1471-2148-9-11-1-l.jpg
- treeset/images/1471-2148-9-127-2-l.jpg
- treeset/images/1471-2148-9-137-2-l.jpg
- treeset/images/1471-2148-9-137-3-l.jpg
- treeset/images/1471-2148-9-148-1-l.jpg
- treeset/images/1471-2148-9-148-3-l.jpg
- treeset/images/1471-2148-9-179-2-l.jpg
- treeset/images/1471-2148-9-179-4-l.jpg
- treeset/images/1471-2148-9-179-5-l.jpg
- treeset/images/1471-2148-9-197-2-l.jpg
- treeset/images/1471-2148-9-207-3-l.jpg
- treeset/images/1471-2148-9-21-1-l.jpg
- treeset/images/1471-2148-9-21-8-l.jpg
- treeset/images/1471-2148-9-21-9-l.jpg
- treeset/images/1471-2148-9-229-2-l.jpg
- treeset/images/1471-2148-9-229-7-l.jpg
- treeset/images/1471-2148-9-237-1-l.jpg
- treeset/images/1471-2148-9-237-6-l.jpg
- treeset/images/1471-2148-9-239-2-l.jpg
- treeset/images/1471-2148-9-239-3-l.jpg
- treeset/images/1471-2148-9-258-4-l.jpg
- treeset/images/1471-2148-9-279-1-l.jpg
- treeset/images/1471-2148-9-282-5-l.jpg
- treeset/images/1471-2148-9-282-6-l.jpg
- treeset/images/1471-2148-9-287-10-l.jpg
- treeset/images/1471-2148-9-287-11-l.jpg
- treeset/images/1471-2148-9-287-5-l.jpg
- treeset/images/1471-2148-9-287-6-l.jpg
- treeset/images/1471-2148-9-287-7-l.jpg
- treeset/images/1471-2148-9-287-8-l.jpg
- treeset/images/1471-2148-9-287-9-l.jpg
- treeset/images/1471-2148-9-291-2-l.jpg
- treeset/images/1471-2148-9-297-1-l.jpg
- treeset/images/1471-2148-9-299-1-l.jpg
- treeset/images/1471-2148-9-35-2-l.jpg
- treeset/images/1471-2148-9-40-2-l.jpg
- treeset/images/1471-2148-9-40-3-l.jpg
- treeset/images/1471-2148-9-40-4-l.jpg
- treeset/images/1471-2148-9-40-5-l.jpg
- treeset/images/1471-2148-9-49-1-l.jpg
- treeset/images/1471-2148-9-5-3-l.jpg
- treeset/images/1471-2148-9-64-2-l.jpg
- treeset/images/1471-2148-9-81-1-l.jpg
- treeset/images/1471-2148-9-81-2-l.jpg
- treeset/newick/
- treeset/newick/1471-2148-10-117-2-l.phy
- treeset/newick/1471-2148-10-17-2-l.phy
- treeset/newick/1471-2148-10-21-1-l.phy
- treeset/newick/1471-2148-10-26-6-l.phy
- treeset/newick/1471-2148-10-39-1-l.phy
- treeset/newick/1471-2148-10-45-2-l.phy
- treeset/newick/1471-2148-10-51-1-l.phy
- treeset/newick/1471-2148-10-51-2-l.phy
- treeset/newick/1471-2148-10-51-3-l.phy
- treeset/newick/1471-2148-10-52-2-l.phy
- treeset/newick/1471-2148-10-57-4-l.phy
- treeset/newick/1471-2148-10-61-4-l.phy
- treeset/newick/1471-2148-10-62-5-l.phy
- treeset/newick/1471-2148-10-62-6-l.phy
- treeset/newick/1471-2148-10-69-1-l.phy
- treeset/newick/1471-2148-10-69-2-l.phy
- treeset/newick/1471-2148-10-87-3-l.phy
- treeset/newick/1471-2148-10-87-4-l.phy
- treeset/newick/1471-2148-4-28-1-l.phy
- treeset/newick/1471-2148-6-93-1-l.phy
- treeset/newick/1471-2148-6-93-2-l.phy
- treeset/newick/1471-2148-6-99-1-l.phy
- treeset/newick/1471-2148-6-99-2-l.phy
- treeset/newick/1471-2148-6-99-3-l.phy
- treeset/newick/1471-2148-6-99-5-l.phy
- treeset/newick/1471-2148-7-138-2-l.phy
- treeset/newick/1471-2148-7-147-17-l.phy
- treeset/newick/1471-2148-7-162-2-l.phy
- treeset/newick/1471-2148-7-173-7-l.phy
- treeset/newick/1471-2148-7-198-1-l.phy
- treeset/newick/1471-2148-7-198-4-l.phy
- treeset/newick/1471-2148-7-204-1-l.phy
- treeset/newick/1471-2148-7-216-1-l.phy
- treeset/newick/1471-2148-7-216-2-l.phy
- treeset/newick/1471-2148-7-222-4-l.phy
- treeset/newick/1471-2148-7-224-1-l.phy
- treeset/newick/1471-2148-7-227-2-l.phy
- treeset/newick/1471-2148-7-227-3-l.phy
- treeset/newick/1471-2148-7-241-6-l.phy
- treeset/newick/1471-2148-7-241-7-l.phy
- treeset/newick/1471-2148-8-100-3-l.phy
- treeset/newick/1471-2148-8-100-4-l.phy
- treeset/newick/1471-2148-8-112-4-l.phy
- treeset/newick/1471-2148-8-120-1-l.phy
- treeset/newick/1471-2148-8-129-4-l.phy
- treeset/newick/1471-2148-8-160-1-l.phy
- treeset/newick/1471-2148-8-190-6-l.phy
- treeset/newick/1471-2148-8-194-2-l.phy
- treeset/newick/1471-2148-8-251-2-l.phy
- treeset/newick/1471-2148-8-300-1-l.phy
- treeset/newick/1471-2148-8-300-2-l.phy
- treeset/newick/1471-2148-8-32-2-l.phy
- treeset/newick/1471-2148-8-33-1-l.phy
- treeset/newick/1471-2148-8-46-1-l.phy
- treeset/newick/1471-2148-8-69-6-l.phy
- treeset/newick/1471-2148-8-98-1-l.phy
- treeset/newick/1471-2148-9-11-1-l.phy
- treeset/newick/1471-2148-9-127-2-l.phy
- treeset/newick/1471-2148-9-137-2-l.phy
- treeset/newick/1471-2148-9-137-3-l.phy
- treeset/newick/1471-2148-9-148-1-l.phy
- treeset/newick/1471-2148-9-148-3-l.phy
- treeset/newick/1471-2148-9-179-2-l.phy
- treeset/newick/1471-2148-9-179-4-l.phy
- treeset/newick/1471-2148-9-179-5-l.phy
- treeset/newick/1471-2148-9-197-2-l.phy
- treeset/newick/1471-2148-9-207-3-l.phy
- treeset/newick/1471-2148-9-21-1-l.phy
- treeset/newick/1471-2148-9-21-8-l.phy
- treeset/newick/1471-2148-9-21-9-l.phy
- treeset/newick/1471-2148-9-229-2-l.phy
- treeset/newick/1471-2148-9-229-7-l.phy
- treeset/newick/1471-2148-9-237-1-l.phy
- treeset/newick/1471-2148-9-237-6-l.phy
- treeset/newick/1471-2148-9-239-2-l.phy
- treeset/newick/1471-2148-9-239-3-l.phy
- treeset/newick/1471-2148-9-258-4-l.phy
- treeset/newick/1471-2148-9-279-1-l.phy
- treeset/newick/1471-2148-9-282-5-l.phy
- treeset/newick/1471-2148-9-282-6-l.phy
- treeset/newick/1471-2148-9-287-10-l.phy
- treeset/newick/1471-2148-9-287-11-l.phy
- treeset/newick/1471-2148-9-287-5-l.phy
- treeset/newick/1471-2148-9-287-6-l.phy
- treeset/newick/1471-2148-9-287-7-l.phy
- treeset/newick/1471-2148-9-287-8-l.phy
- treeset/newick/1471-2148-9-287-9-l.phy
- treeset/newick/1471-2148-9-291-2-l.phy
- treeset/newick/1471-2148-9-297-1-l.phy
- treeset/newick/1471-2148-9-299-1-l.phy
- treeset/newick/1471-2148-9-35-2-l.phy
- treeset/newick/1471-2148-9-40-2-l.phy
- treeset/newick/1471-2148-9-40-3-l.phy
- treeset/newick/1471-2148-9-40-4-l.phy
- treeset/newick/1471-2148-9-40-5-l.phy
- treeset/newick/1471-2148-9-49-1-l.phy
- treeset/newick/1471-2148-9-5-3-l.phy
- treeset/newick/1471-2148-9-64-2-l.phy
- treeset/newick/1471-2148-9-81-1-l.phy
- treeset/newick/1471-2148-9-81-2-l.phy
- treeset/nexus/
- treeset/nexus/1471-2148-10-117-2-l.nex
- treeset/nexus/1471-2148-10-17-2-l.nex
- treeset/nexus/1471-2148-10-21-1-l.nex
- treeset/nexus/1471-2148-10-26-6-l.nex
- __MACOSX/treeset/nexus/
- __MACOSX/treeset/nexus/._1471-2148-10-26-6-l.nex
- treeset/nexus/1471-2148-10-39-1-l.nex
- treeset/nexus/1471-2148-10-45-2-l.nex
- __MACOSX/treeset/nexus/._1471-2148-10-45-2-l.nex
- treeset/nexus/1471-2148-10-51-1-l.nex
- __MACOSX/treeset/nexus/._1471-2148-10-51-1-l.nex
- treeset/nexus/1471-2148-10-51-2-l.nex
- __MACOSX/treeset/nexus/._1471-2148-10-51-2-l.nex
- treeset/nexus/1471-2148-10-51-3-l.nex
- __MACOSX/treeset/nexus/._1471-2148-10-51-3-l.nex
- treeset/nexus/1471-2148-10-52-2-l.nex
- treeset/nexus/1471-2148-10-57-4-l.nex
- treeset/nexus/1471-2148-10-61-4-l.nex
- treeset/nexus/1471-2148-10-62-5-l.nex
- __MACOSX/treeset/nexus/._1471-2148-10-62-5-l.nex
- treeset/nexus/1471-2148-10-62-6-l.nex
- treeset/nexus/1471-2148-10-69-1-l.nex
- treeset/nexus/1471-2148-10-69-2-l.nex
- __MACOSX/treeset/nexus/._1471-2148-10-69-2-l.nex
- treeset/nexus/1471-2148-10-87-3-l.nex
- treeset/nexus/1471-2148-10-87-4-l.nex
- treeset/nexus/1471-2148-4-28-1-l.nex
- __MACOSX/treeset/nexus/._1471-2148-4-28-1-l.nex
- treeset/nexus/1471-2148-6-93-1-l.nex
- __MACOSX/treeset/nexus/._1471-2148-6-93-1-l.nex
- treeset/nexus/1471-2148-6-93-2-l.nex
- __MACOSX/treeset/nexus/._1471-2148-6-93-2-l.nex
- treeset/nexus/1471-2148-6-99-1-l.nex
- __MACOSX/treeset/nexus/._1471-2148-6-99-1-l.nex
- treeset/nexus/1471-2148-6-99-2-l.nex
- __MACOSX/treeset/nexus/._1471-2148-6-99-2-l.nex
- treeset/nexus/1471-2148-6-99-3-l.nex
- __MACOSX/treeset/nexus/._1471-2148-6-99-3-l.nex
- treeset/nexus/1471-2148-6-99-5-l.nex
- treeset/nexus/1471-2148-7-138-2-l.nex
- __MACOSX/treeset/nexus/._1471-2148-7-138-2-l.nex
- treeset/nexus/1471-2148-7-147-17-l.nex
- __MACOSX/treeset/nexus/._1471-2148-7-147-17-l.nex
- treeset/nexus/1471-2148-7-162-2-l.nex
- __MACOSX/treeset/nexus/._1471-2148-7-162-2-l.nex
- treeset/nexus/1471-2148-7-173-7-l.nex
- __MACOSX/treeset/nexus/._1471-2148-7-173-7-l.nex
- treeset/nexus/1471-2148-7-198-1-l.nex
- __MACOSX/treeset/nexus/._1471-2148-7-198-1-l.nex
- treeset/nexus/1471-2148-7-198-4-l.nex
- __MACOSX/treeset/nexus/._1471-2148-7-198-4-l.nex
- treeset/nexus/1471-2148-7-204-1-l.nex
- __MACOSX/treeset/nexus/._1471-2148-7-204-1-l.nex
- treeset/nexus/1471-2148-7-216-1-l.nex
- __MACOSX/treeset/nexus/._1471-2148-7-216-1-l.nex
- treeset/nexus/1471-2148-7-216-2-l.nex
- __MACOSX/treeset/nexus/._1471-2148-7-216-2-l.nex
- treeset/nexus/1471-2148-7-222-4-l.nex
- __MACOSX/treeset/nexus/._1471-2148-7-222-4-l.nex
- treeset/nexus/1471-2148-7-224-1-l.nex
- __MACOSX/treeset/nexus/._1471-2148-7-224-1-l.nex
- treeset/nexus/1471-2148-7-227-2-l.nex
- __MACOSX/treeset/nexus/._1471-2148-7-227-2-l.nex
- treeset/nexus/1471-2148-7-227-3-l.nex
- __MACOSX/treeset/nexus/._1471-2148-7-227-3-l.nex
- treeset/nexus/1471-2148-7-241-6-l.nex
- __MACOSX/treeset/nexus/._1471-2148-7-241-6-l.nex
- treeset/nexus/1471-2148-7-241-7-l.nex
- __MACOSX/treeset/nexus/._1471-2148-7-241-7-l.nex
- treeset/nexus/1471-2148-8-100-3-l.nex
- __MACOSX/treeset/nexus/._1471-2148-8-100-3-l.nex
- treeset/nexus/1471-2148-8-100-4-l.nex
- __MACOSX/treeset/nexus/._1471-2148-8-100-4-l.nex
- treeset/nexus/1471-2148-8-112-4-l.nex
- __MACOSX/treeset/nexus/._1471-2148-8-112-4-l.nex
- treeset/nexus/1471-2148-8-120-1-l.nex
- __MACOSX/treeset/nexus/._1471-2148-8-120-1-l.nex
- treeset/nexus/1471-2148-8-129-4-l.nex
- __MACOSX/treeset/nexus/._1471-2148-8-129-4-l.nex
- treeset/nexus/1471-2148-8-160-1-l.nex
- __MACOSX/treeset/nexus/._1471-2148-8-160-1-l.nex
- treeset/nexus/1471-2148-8-190-6-l.nex
- __MACOSX/treeset/nexus/._1471-2148-8-190-6-l.nex
- treeset/nexus/1471-2148-8-194-2-l.nex
- __MACOSX/treeset/nexus/._1471-2148-8-194-2-l.nex
- treeset/nexus/1471-2148-8-251-2-l.nex
- __MACOSX/treeset/nexus/._1471-2148-8-251-2-l.nex
[truncated: 187 more entries]
