# Supplementary material for: TreeRipper web application: towards a fully automated optical tree recognition software
Source: BMC Bioinformatics. 2011 May 20;12:178. doi: 10.1186/1471-2105-12-178 (PMC3111373; doi:10.1186/1471-2105-12-178)
Supplement: Additional file 1 — Tree images, associated newick file and example Perl script for batch processing. Set of images and associated nexus tree file as a zip file. [file 1471-2105-12-178-S1.ZIP › treeset/BatchTreeRipper.pl]

#!/usr/bin/perl -w

# Batch process treeripping
use Getopt::Long;
use strict;

#global vars
my ($indir, $name, $email, $help);

GetOptions( "dir=s"  => \$indir,     # directory with images (jpg/jpeg/gif)
	    	"name=s" => \$name, # your name
	    	"email=s" => \$email, # your email address
		    "help" => \$help, );   # to get help

if(!($help)&&!($indir)||!($name)||!($email))
 {
 print "Usage : BatchTreeRipper.pl <list of arguments>, all arguments are necessary\n";
 print " -dir <txt> - directory with images (jpg/jpeg/gif)\n";
 print " -name <txt> - your name\n";
 print " -email <txt> - your email address\n";
 print " -help       - Get this help information\n";
 exit();
 }
 
if($help)
 {
print "To help with batch processing tree recognition\n\n";

print "---------------------------------------------------------------------\n";
print " -dir <txt> - directory with images (jpg/jpeg/gif)\n";
print " -name <txt> - your name\n";
print " -email <txt> - your email address\n";
print " -help    - Gets this help information\n";

exit();
 }

opendir(DIR, "$indir")||die "Can't open directory\n";
while (my $file = readdir(DIR)) {
  if($file=~/\w+\.jpg|\w+\.jpeg|\w+\.gif/){
    my $treeid="";
    my $filepath="$indir"."/$file";
    my $cmd='curl -o out.txt --form name="'.$name.'" --form email="'.$email.'" --form uploaded_jpg=@'.$filepath.' --form Submit="submit" http://linnaeus.zoology.gla.ac.uk/~jhughes/treeripper/uploadjpg.php'; 
    print "\nSubmitting:\n$cmd\n";
    system("$cmd");
    open(OUT,"./out.txt")||die "can't open out\n";
    while(<OUT>){
     if ($_=~/job\sid\sis\s(\w+)\./){
       $treeid=$1;
       print "TREEID is $treeid\n";
     }
    }
    my $time=0;
    while ($time<900){
      sleep(60);
      my $treefile=$treeid.'.nex';
      my $retrieve='curl -O "http://linnaeus.zoology.gla.ac.uk/~jhughes/treeripper/usercontent/nexus/'.$treefile.'"';
      print "$retrieve\n";
      system("$retrieve");
      open(TREE,"./$treefile")||die "can't open $treefile\n";
      while(<TREE>){
        if ($_=~/NEXUS/){
          $time=900;
        }
      }
      $time=60+$time;
    }
  }
}
