# Supplementary material for: TreeRipper web application: towards a fully automated optical tree recognition software
Source: BMC Bioinformatics. 2011 May 20;12:178. doi: 10.1186/1471-2105-12-178 (PMC3111373; doi:10.1186/1471-2105-12-178)
Supplement: Additional file 1 — Tree images, associated newick file and example Perl script for batch processing. Set of images and associated nexus tree file as a zip file. [file 1471-2105-12-178-S1.ZIP › treeset/newick/1471-2148-10-117-2-l.phy]

(('SLC1A1/EAAT3,('SLC1A1/EAAT3,'SLC1A1/EAAT3)),(('SLC1A4,('SLC1A4,'SLC1A4)),('SLC1A5,('SLC1A5,'SLC1A5))),(('SLC1A2c/EAAT2c,(('SLC1A2/EAAT2,'SLC1A2/EAAT2),('SLC1A2a/EAAT2a,'SLC1A2b/EAAT2b)))),((('SLC1A6/EAAT4,('SLC1A6/EAAT4,'SLC1A6/EAAT4),('SLC1A3/EAAT1,'SLC1A3/EAAT1,('SLC1A3a/EAAT1a,'SLC1A3b/EAAT1b))),(('SLC1A7c/EAAT5c,'SLC1A7d/EAAT5d),(('SLC1A7/EAAT5,'SLC1A7/EAAT5),('SLC1A7a/EAAT5a,'SLC1A7b/EAAT5b))))));
