# Supplementary material for: TreeRipper web application: towards a fully automated optical tree recognition software
Source: BMC Bioinformatics. 2011 May 20;12:178. doi: 10.1186/1471-2105-12-178 (PMC3111373; doi:10.1186/1471-2105-12-178)
Supplement: Additional file 1 — Tree images, associated newick file and example Perl script for batch processing. Set of images and associated nexus tree file as a zip file. [file 1471-2105-12-178-S1.ZIP › treeset/newick/1471-2148-10-26-6-l.phy]

(((Mg_MG07803.6_A1_1,((Tr_Trire2_24586_A1_2,Af_GliP_Afu6g0966D_A1_2),((Af_Afu3g12920_A1,(Tr_Trire2_60458_A1_2,(Ch_NPS11_CocheC5_115564_A1_1,Lm_SirP_AAS92545.1_A1_2)))))),((((Mg_MGG15248.6_A1_1,Bc_BC1G07441_07442.1_A1_1d),(Tr_Trire2_24596_A2_2,Af_Glip_Afu6g09660)),(Tr_Trire2_60458_A2_2,(Af_Afu3g1292D_A2_2,Lm_SirP_AAS92545.1_A2_2))),((Bd_BDEG03514.1,Bd_BDEG08447.1_A1_1),((Hc_YP_436153.1_A1_1,(Sa_YP_001535628.1_A1_1,St_YP_001157631.1_A1_1)),((((Pp_Pospl1_127321_A1,Pp_PosPl1_42387_A1_1),(Pp_PosPl1_95457_A1_1,Pp_Pospl1_111174_A1_1)),(Pp_Pospl1_54576_A1_1,(Pp_Pospl1_49678_AMP1_1,(Pp_Pospl1_42034_A1_1,Pp_Pospl1_54642_A1_1)))),((Pch_Phchr1_135156_A1_1,(Cc_CC1G06250.2_A1_1,(Cc_CC1G03009.2_A1_1,Cc_CC1G06235.2_A1_1))),(((Ch_NPS12_CochC5_118012_A1_1,Ch_NPS12_CochC5_116719_A1_1),(Fg_FGSG11294.3_A1_1,Pa_Pa0_670_A1_1)),((Af_Afu8g01220_A1_1,An_AN9129.4_A1_1),((Tr_Trire2_68204_A1_1,Fg_FGSG13153.3_A1_1),(Fg_FGSG03245.3_A1_1,Mg_MGG11222.6_A1_1)))))))))));
