# Supplementary material for: TreeRipper web application: towards a fully automated optical tree recognition software
Source: BMC Bioinformatics. 2011 May 20;12:178. doi: 10.1186/1471-2105-12-178 (PMC3111373; doi:10.1186/1471-2105-12-178)
Supplement: Additional file 1 — Tree images, associated newick file and example Perl script for batch processing. Set of images and associated nexus tree file as a zip file. [file 1471-2105-12-178-S1.ZIP › treeset/newick/1471-2148-10-39-1-l.phy]

('Platypus',('Opossum',('Elephant',(('Pig','Cow'),(('Horse',('Cat',('Dog','Fox'))),(('Hedgehog','Shrew'),((('Rabbit','Pika'),('Squirrel',('Guinea,('Mouse','Rat')))),('Treeshrew',(('Bushbaby','Lemur'),(('Night,(('Marmoset','Squirrel),('Woolly,'Spider))),(('Colobus',('Talapoin',('Macaque','Baboon'))),('Gibbon',('Orangutan',('Gorilla',('Human',('Chimp','Bonobo'))))))))))))))));
