# Supplementary material for: TreeRipper web application: towards a fully automated optical tree recognition software
Source: BMC Bioinformatics. 2011 May 20;12:178. doi: 10.1186/1471-2105-12-178 (PMC3111373; doi:10.1186/1471-2105-12-178)
Supplement: Additional file 1 — Tree images, associated newick file and example Perl script for batch processing. Set of images and associated nexus tree file as a zip file. [file 1471-2105-12-178-S1.ZIP › treeset/newick/1471-2148-10-51-1-l.phy]

('taar-like_md',(((taar5_md,((taar5_rn,taar5_mm),(((taar5a_ec,taar5b_ec),(taar5_cf,(taar5_su,taar5_bt))),((taar5_ss,(taar5_so,taar5_cj)),(taar5_pp,(taar5_rh,(taar5_hs,taar5_pt))))))),((taar1_md,(((taar1_ss,(taar1_cj,taar1_so)),(taar1_rh,(taar1_pp,(taar1_pt,taar1_hs)))),((taar1_cp,(taar1_rn,taar1_mm)),(taar1_fc,(taar1_ec,(taar1_bt,taar1_su)))))),(((taar4a_md,(taar4c_md,taar4b_md)),(((taar4_rh,taar4_pp),(taar4_ss,taar4_so)),((taar4_mm,taar4_rn),(taar4_ec,(taar4_su,taar4_bt))))),((taar3_md,((taar3_rn,taar3_mm),(taar3_ec,((taar3_su,taar3_bt),(taar3_ss,taar3_rh))))),(taar2_md,((taar2_mm,taar2_rn),(taar2_ec,((taar2_bt,taar2_su),(taar2_cj,(taar2_rh,taar2_hs))))))))))),(((((taar9a_md,((taar9f_md,taar9e_md),(taar9d_md,(taar9c_md,taar9b_md)))),(taar9g_md,((taar9_m,taar9_mm),(taar9_hs,(taar9_ec,(taar9_bt,taar9_su)))))),((taar7a_md,taar7b_md),((((taar7a_rn,(taar7b_rn,taar7e_rn)),(taar7c_rn,(taar7d_rn,(taar7g_rn,taar7h_rn)))),(taar7d_mm,(taar7a_mm,(taar7b_mm,(taar7f_mm,taar7e_mm))))),(taar7_ec,(taar8_su,(taar7a_bt,(taar7b_bt,(taar7d_bt,taar7c_bt)))))))),(((taar6l8la_md,(taar6l8lb_md,(taar6l8le_md,(taar6lblc_md,taar6l8ld_md)))),((((taar6_mm,taar6_rn),(taar6_rh,(taar6_hs,taar6_pt))),(taar6_ec,((taar6b_su,taar6a_su),(taar6e_bt,(taar6a_bt,(taar6b_bt,(taar6c_bt,taar6d_bt))))))),((taar8a_ec,taar8b_ec),(((taar8e_bt,taar8a_bt),(taar8b_bt,taar8c_bt)),((taar8_hs,((taar8b_mm,(taar8c_mm,taar8a_mm)),(taar8a_rn,(taar8b_rn,taar8c_rn)))))))))))));
