# Supplementary material for: TreeRipper web application: towards a fully automated optical tree recognition software
Source: BMC Bioinformatics. 2011 May 20;12:178. doi: 10.1186/1471-2105-12-178 (PMC3111373; doi:10.1186/1471-2105-12-178)
Supplement: Additional file 1 — Tree images, associated newick file and example Perl script for batch processing. Set of images and associated nexus tree file as a zip file. [file 1471-2105-12-178-S1.ZIP › treeset/newick/1471-2148-10-51-2-l.phy]

((taar5_ss,((taar5_so,taar5_cj),(taar5_rh,taar5_pp,(taar5_hs,taar5_pt)))),((((taar9_cj,taar9_ss),(taar9_rh,(taar9_pp,(taar9_pt,taar9_hs)))),((taar8_cj,(taar8_pp,taar8_rh,(taar8_hs,taar8_pt))),(taar6_cj,(taar6_rh,(taar6_pp,(taar6_pt,taar6_cj)))))),((taar4_ss,((taar4_cj,taar4_so),(taar4_rh,(taar4_pp,(taar4_hs,taar4_pt))))),(((taar2_rh,(taar2_cj,(taar2_pp,(taar2_pt,taar2_hs)))),((taar3_ss,taar3_cj),(taar3_rh,(taar3_pp,(taar3_pt,taar3_hs))))),(taar1_cj,(taar1_so,(taar1_ss,(taar1_rh,(taar1_pp,(taar1_hs,taar1_pt))))))))));
