# Supplementary material for: TreeRipper web application: towards a fully automated optical tree recognition software
Source: BMC Bioinformatics. 2011 May 20;12:178. doi: 10.1186/1471-2105-12-178 (PMC3111373; doi:10.1186/1471-2105-12-178)
Supplement: Additional file 1 — Tree images, associated newick file and example Perl script for batch processing. Set of images and associated nexus tree file as a zip file. [file 1471-2105-12-178-S1.ZIP › treeset/newick/1471-2148-10-62-5-l.phy]

((('Dermacentor,'Ixodes),(('Daphnia,'Daphnia),(('Bombyx,'Manduca),(('Locusta,'Schistocerca),('Folsomia,(('Drosophila,('Culex,('Anopheles,'Aedes))),('Pediculus,('Tribolium,('Apis,'Nasonia))))))))),(('Armadillidium,((('Litopenaeus,('Penaeus,('Marsupenaeus,('Litopenaeus,'Metapenaeus)))),('Macrobrachium,('Jasus,('Litopenaeus,'Marsupenaeus),(('Galathea,'Pagurus),('Gecarcinus,'Potamon,('Bythograea,('Cancer,'Carcinus)))),(('Homarus,'Nephrops),('Cherax,('Orconectes,('Astacus,'Procambarus))))))),('Armadillidium,(('Orconectes,'Procambarus),('Jasus,((('Marsupenaeus,'Penaeus),('Litopenaeus,'Metapenaeus)),(('Macrobrachium,('Homarus,'Nephrops)),(('Cancer,'Gecarcinus),('Charybdis,('Cancer,'Cancer))))))))))));
