# Supplementary material for: TreeRipper web application: towards a fully automated optical tree recognition software
Source: BMC Bioinformatics. 2011 May 20;12:178. doi: 10.1186/1471-2105-12-178 (PMC3111373; doi:10.1186/1471-2105-12-178)
Supplement: Additional file 1 — Tree images, associated newick file and example Perl script for batch processing. Set of images and associated nexus tree file as a zip file. [file 1471-2105-12-178-S1.ZIP › treeset/newick/1471-2148-10-69-2-l.phy]

('Elephantulus','Procavia',((('Micropotamogale','Potamogale'),(('Hemicentetes',('Tenrec',('Echinops','Setifer'))),('Oryzorictes',('Geogale',('Limnogale','Microgale'))))),('2-Eremitalpa,('1-Huatia,('3-Cryptochloris,('3-Chrysochloris,'3-Chrysochloris))),('0-Calcochloris,('2-Chrysospalax,'Amblysomus),(('1-Chlorotalpa,'1-Chlorotalpa),(('0-Amblysomus,'0-Amblysomus,'Amblysomus,'Amblysomus,'Amblysomus),('1-Carpitalpa,('0-Neamblysomus,'0-Neamblysomus))))))));
