# Supplementary material for: TreeRipper web application: towards a fully automated optical tree recognition software
Source: BMC Bioinformatics. 2011 May 20;12:178. doi: 10.1186/1471-2105-12-178 (PMC3111373; doi:10.1186/1471-2105-12-178)
Supplement: Additional file 1 — Tree images, associated newick file and example Perl script for batch processing. Set of images and associated nexus tree file as a zip file. [file 1471-2105-12-178-S1.ZIP › treeset/newick/1471-2148-10-87-3-l.phy]

('Xenopus,('Danio,'Danio),(('Gasterosteus,('Takifugu,'Tetraodon)),(('Oryzias,'Oryzias),((('Xiphophorus,'Xiphophorus),('Poecilia,'Poecilia,('Poecilia,'Poecilia))),((('Xiphophorus,'Xiphophorus),('Poecilia,('Poecilia,('Poecilia,'Poecilia)))),(('Xiphophorus,('Xiphophorus,'Xiphophorus)),(('Poecilia,'Poecilia),('Poecilia,('Poecilia,('Poecilia,('Poecilia,'Poecilia)))))))))));
