# Supplementary material for: TreeRipper web application: towards a fully automated optical tree recognition software
Source: BMC Bioinformatics. 2011 May 20;12:178. doi: 10.1186/1471-2105-12-178 (PMC3111373; doi:10.1186/1471-2105-12-178)
Supplement: Additional file 1 — Tree images, associated newick file and example Perl script for batch processing. Set of images and associated nexus tree file as a zip file. [file 1471-2105-12-178-S1.ZIP › treeset/newick/1471-2148-6-93-1-l.phy]

(((('Orycteropodidae','Plesiorycteropodidae'),('Macroscelididae',('Chrysochloridae','Tenrecidae'))),('Elephantidae',('Procaviidae',('Dugongidae','Trichechidae')))),(('Dasypodidae',('Myrmecophagidae',('Bradypodidae','Megalonichidae'))),((('Tupaiidae',('Cynocephalidae',(('Tarsiidae',(('Callitrichidae','Cebidae'),('Cercopithecidae',('Hominidae','Hylobatidae')))),(('Galagonidae','Loridae'),('Daubentoniidae',(('Cheirogaleidae','Megaladapidae'),('Indridae','Lemuridae'))))))),(('Leporidae','Ochotonidae'),(('Gliridae',('Aplodontidae','Scluridae')),(((('Anomaluridae','Pedetidae'),('Dipodidae','Muridae')),('Castoridae',('Geomyidae','Heteromyidae'))),('Ctenodactylidae',('Hystricidae',(('Bathyergidae',('Petromuridae','Thryonomyidae')),('Erethizontidae',('Abrocomidae',('Dasyproctidae',('Agoutidae',('Caviidae','Hydrochaeridae'))),(('Chinchillidae','Dinomyidae'),('Capromyidae',(('Ctenomyidae','Octodontidae'),('Echimyidae','Myocastoridae'))))))))))))),((('Nesophontidae','Solenodontidae'),('Talpidae',('Erinaceidae','Soricidae'))),((('Pteropodidae',('Rhinopomatidae',('Megadermatidae','Rhinolophidae'))),(('Nycteridae',('Craseonycteridae','Emballonuridae')),(('Mystacinidae',('Noctilionidae',('Mormoopidae','Phyllostomidae'))),(('Molossidae','Vespertilionidae'),('Myzopodidae',('Thyropteridae',('Furipteridae','Natalidae'))))))),(('Manidae',(('Viverridae',('Felidae',('Herpestidae','Hyaenidae'))),('Canidae',(('Mustelidae','Procyonidae'),('Ursidae',('Phocidae',('Odobenidae','Otariidae'))))))),(('Equidae',('Rhinocerotidae','Tapiridae')),('Camelidae',(('Suidae','Tayassuidae'),(('Tragulidae',('Antilocapridae',('Giraffidae',('Bovidae',('Cervidae','Moschidae'))))),('Hippopotamidae',((('Balaenidae','Neobalaenidae'),('Balaenopteridae','Eschrichtiidae')),('Physeteridae',('Ziphiidae',('Platanistidae',('Monodontidae',('Delphinidae','Phocoenidae')))))))))))))))));
