# Supplementary material for: TreeRipper web application: towards a fully automated optical tree recognition software
Source: BMC Bioinformatics. 2011 May 20;12:178. doi: 10.1186/1471-2105-12-178 (PMC3111373; doi:10.1186/1471-2105-12-178)
Supplement: Additional file 1 — Tree images, associated newick file and example Perl script for batch processing. Set of images and associated nexus tree file as a zip file. [file 1471-2105-12-178-S1.ZIP › treeset/newick/1471-2148-6-93-2-l.phy]

(('Myrmecophagidae',('Dasypodidae',('Bradypodidae','Megalonychidae'))),((('Chrysochloridae','Tenrecidae'),(('Macroscelididae','Orycteropodidae'),(('Dugongidae','Trichechidae'),('Elephantifae','Procaviidae')))),(('Erinaceidae',('Solenodontidae',('Soricidae','Talpidae'))),((('Leporidae','Ochotonidae'),(('Anomaluridae','Castoridae',('Geomyidae','Heteromyidae'),('Gliridae',('Aplodontidae','Sciuridae'))),(('Pedetidae',('Dipodidae','Muridae')),(('Hystricidae',('Bathyergidae','Thryonomyidae')),('Erethizontidae',('Capromyidae','Dinomyidae',('Abrocomidae','Chinchillidae'),(('Agoutidae','Dasyproctidae'),('Caviidae','Hydrochaeridae')),('Octodontidae',('Echimyidae','Myocastoridae')))))))),(('PRIMATES',('Cynocephalidae','Tupaiidae')),(('Pteropodidae',('Emballonuridae',((('Craseonycteridae','Rhinopomatidae'),('Megadermatidae',('Nycteridae','Rhinolophidae'))),(('Noctilionidae',('Mormoopidae','Phyllostomidae')),(('Mystacinidae',('Molossidae','Vespertilionidae')),('Myzopodidae',('Thyropteridae',('Furipteridae','Natalidae')))))))),(('CARNIVORA','Manidae'),(('Equidae',('Rhinocerotidae','Tapiridae')),('Camelidae',(('Suidae','Tayassuidae'),(('Tragulidae',('Antilocapridae',('Bovidea',('Cervidae','Giraffidae')))),('Hippopotamidae',(('Balaenidae',('Balaenopteridae','Eschrichtiidae')),('Physeteridae',('Ziphiidae',('Platanistidae',('Monodontidae',('Delphinidae','Phocoenidae'))))))))))))))))));
