# Supplementary material for: TreeRipper web application: towards a fully automated optical tree recognition software
Source: BMC Bioinformatics. 2011 May 20;12:178. doi: 10.1186/1471-2105-12-178 (PMC3111373; doi:10.1186/1471-2105-12-178)
Supplement: Additional file 1 — Tree images, associated newick file and example Perl script for batch processing. Set of images and associated nexus tree file as a zip file. [file 1471-2105-12-178-S1.ZIP › treeset/newick/1471-2148-6-99-2-l.phy]

('Rhizopus,(('Ustilago,('Cryptococcus,('Phanerochaete,'Coprinus))),('Schizosaccharomyces,((((('Histoplasma,('Uncinocarpus,'Coccidioides)),(('Aspergillus,'Aspergillus),('Aspergillus,'Aspergillus))),('Stagonospora,(('Botrytis,'Sclerotinia),(('Trichoderma,('Fusarium,'Fusarium)),('Magnaporthe,('Neurospora,('Podospora,'Chaetomium)))))))),('Yarrowia,((('Candida,('Candida,'Debaryomyces)),('Candida,('Candida,('Candida,'Candida)))),((('Kluyveromyces,'Saccharomyces),('Ashbya,'Kluyveromyces)),('Saccharomyces,('Candida,('Saccharomyces,('Saccharomyces,('Saccharomyces,('Saccharomyces,'Saccharomyces)))))))))))));
