# Supplementary material for: TreeRipper web application: towards a fully automated optical tree recognition software
Source: BMC Bioinformatics. 2011 May 20;12:178. doi: 10.1186/1471-2105-12-178 (PMC3111373; doi:10.1186/1471-2105-12-178)
Supplement: Additional file 1 — Tree images, associated newick file and example Perl script for batch processing. Set of images and associated nexus tree file as a zip file. [file 1471-2105-12-178-S1.ZIP › treeset/newick/1471-2148-7-147-17-l.phy]

(('Ciona',('Hydrolagus',('Ptychodera','Florometra'))),((('Urechis','Placopecten'),('Stylochus','Amphiphorus')),(('Priapulus','Halicryptus'),((('Chordodes','Gordius'),(('Trichinella','Xiphinema'),('Meloidogyne',('Ascaris','Caenorhabditis')))),(('Milnesium',('Peripatoides','Peripatus')),((('Colossendeis','Callipalene'),('Pandinus',('Limulus','Aphonopelma')),('Orthoporus',('Hanseniella',('Cormocephalus','Lithobius')))),('Argulus',('Cyprididae',(('Panulirus','Squilla'),(('Artemia',('Triops','Daphnia')),('Cyclopidae',('Podura',(('Gromphadorina','Tenebrio'),('Ctenolepisma',('Aedes','Drosophila')))))))))))))));
