# Supplementary material for: TreeRipper web application: towards a fully automated optical tree recognition software
Source: BMC Bioinformatics. 2011 May 20;12:178. doi: 10.1186/1471-2105-12-178 (PMC3111373; doi:10.1186/1471-2105-12-178)
Supplement: Additional file 1 — Tree images, associated newick file and example Perl script for batch processing. Set of images and associated nexus tree file as a zip file. [file 1471-2105-12-178-S1.ZIP › treeset/newick/1471-2148-7-162-2-l.phy]

(('Gymnophrys,('Dimorpha-like',('N-Por,'Massisteria))),((('Tempisque,'anaerobic),(('C-71,(('NZ1.5C,'Paracercomonas),('19.5C,'RS/18A))),('Cs-9,('Panama,('Panama,'Panama))))),(((('NY-1,('Environmental,'Environmental)),(('C-43,'C-85),(('Cercomonas,'18.6E),('Cercomonas,'NZ1.7E)))),('Environmental,('Eocercomonas,('Eocercomonas,(('11.7E,('C76,'C73))))))))));
