# Supplementary material for: TreeRipper web application: towards a fully automated optical tree recognition software
Source: BMC Bioinformatics. 2011 May 20;12:178. doi: 10.1186/1471-2105-12-178 (PMC3111373; doi:10.1186/1471-2105-12-178)
Supplement: Additional file 1 — Tree images, associated newick file and example Perl script for batch processing. Set of images and associated nexus tree file as a zip file. [file 1471-2105-12-178-S1.ZIP › treeset/newick/1471-2148-7-173-7-l.phy]

(('Cryptococcus,('Saccharomyces,('Neurospora,'Magnaporthe))),(('Homo,'Danio),('Caenorhabditis,('Apis,('Drosophila,'Anopheles)))),(('Entamoeba,'Dictyostelium),(('Cyanophora,'Glaucocystis),(((('Isochrysis,'Pavlova),(('Cyanidioschyzon,('Galdieria,'Porphyra)),('Chlamydomonas,('Oryza,('Arabidopsis,'Solanum))))),(('Jakoba,'Reclinomonas),('Euglena,('Karenia,('Leishmania,('Trypanosoma,'Trypanosoma)))))),(((('Trichomonas,'Giardia),(('Thalassiosira,('Phytophthora,'Phytophthora)),(('Paramecium,'Tetrahymena),(('Plasmodium,'Theileria),('Lingulodinium,(('Heterocapsa,'Karlodinium),('Amphidinium,('Pyrocystis,'Alexandrium))))))))))))));
