# Supplementary material for: TreeRipper web application: towards a fully automated optical tree recognition software
Source: BMC Bioinformatics. 2011 May 20;12:178. doi: 10.1186/1471-2105-12-178 (PMC3111373; doi:10.1186/1471-2105-12-178)
Supplement: Additional file 1 — Tree images, associated newick file and example Perl script for batch processing. Set of images and associated nexus tree file as a zip file. [file 1471-2105-12-178-S1.ZIP › treeset/newick/1471-2148-7-204-1-l.phy]

('Hagfish',('Toad',('Snake','Chicken'),(('Hamster',('Mouse','Rat')),('Human',('Pig','Rabbit')))),((('Gar','Amia'),('Bichir','Sturgeon')),(('Arowana-1',('Eel-1',('Smelt-1','Zebra-1',('Fugu-1','Mullet-1')))),('Arowana-2',('Eel—2',('Zebra—2',('Smelt-2',('Fugu-2','Mullet-2'))))))));
