# Supplementary material for: TreeRipper web application: towards a fully automated optical tree recognition software
Source: BMC Bioinformatics. 2011 May 20;12:178. doi: 10.1186/1471-2105-12-178 (PMC3111373; doi:10.1186/1471-2105-12-178)
Supplement: Additional file 1 — Tree images, associated newick file and example Perl script for batch processing. Set of images and associated nexus tree file as a zip file. [file 1471-2105-12-178-S1.ZIP › treeset/newick/1471-2148-7-216-1-l.phy]

('Canidae',('Ursidae',(((('Monachus,('Monachus,'Monachus)),(('Mirounga,'Mirounga),('Lobodon,('Ommatophoca,('Hydrurga,'Leptonychotes))))),('Erignathus,('Cystophora,(('Histriophoca,'Pagophilus),(('Pusa,(('Phoca,'Phoca),('Pusa,('Halichoerus,'Pusa))))))))),('Odobenus,('Callorhinus,('Neophoca,((('Eumetopias,'Zalophus),('Otaria,('Arctocephalus,('Phocarctos,(('Arctocephalus,'Arctocephalus),(('Arctocephalus,'Arctocephalus),('Arctocephalus,('Arctocephalus,'Arctocephalus)))))))))))))));
