# Supplementary material for: TreeRipper web application: towards a fully automated optical tree recognition software
Source: BMC Bioinformatics. 2011 May 20;12:178. doi: 10.1186/1471-2105-12-178 (PMC3111373; doi:10.1186/1471-2105-12-178)
Supplement: Additional file 1 — Tree images, associated newick file and example Perl script for batch processing. Set of images and associated nexus tree file as a zip file. [file 1471-2105-12-178-S1.ZIP › treeset/newick/1471-2148-7-216-2-l.phy]

('Canidae',('Ursidae',(((('Monachus,'Monachus),(('Mirounga,'Mirounga),('Lobodon,('Ommatophoca,('Hydrurga,'Leptonychotes))))),('Erignathus,('Cystophora,(('Histriophoca,'Pagophilus),('Phoca,'Phoca),('Pusa,('Pusa,('Halichoerus,'Pusa))))))),('Odobenus,(('Callorhinus,'Neophoca),(('Eumetopias,'Zalophus),(('Arctocephalus,'Otaria),('Phocarctos,(('Arctocephalus,'Arctocephalus),(('Arctocephalus,'Arctocephalus),('Arctocephalus,('Arctocephalus,'Arctocephalus))))))))))));
