# Supplementary material for: TreeRipper web application: towards a fully automated optical tree recognition software
Source: BMC Bioinformatics. 2011 May 20;12:178. doi: 10.1186/1471-2105-12-178 (PMC3111373; doi:10.1186/1471-2105-12-178)
Supplement: Additional file 1 — Tree images, associated newick file and example Perl script for batch processing. Set of images and associated nexus tree file as a zip file. [file 1471-2105-12-178-S1.ZIP › treeset/newick/1471-2148-7-222-4-l.phy]

('LXR_urchin','EcR_tick',('VDR_Ciona_intestinalis',(('VDR_lamprey',(('VDR_zebrafish',('VDR_fugu',('VDR_halibut','VDR_nedaka'))),(('VDR_Xenopus_laevis',('VDR_quail','VDR_chicken')),(('VDR_human','VDR_rhesus'),('VDR_cow',('VDR_dog','VDR_mouse')))))),(('PXR_chicken',('CAR_oppossum',('CAR_mouse',('CAR_human','CAR_rhesus'),('CAR_dog','CAR_seal'),('CAR_pig','CAR_cow')))),((('PXR_Xenopus_laevis_alpha','PXR_Xenopus_tropicalis'),(('PXR_fugu','PXR_Tetraodon'),('PXR_zebrafish','PXR_medaka'))),('PXR_oppossum',('PXR_rabbit',('PXR_mouse',('PXR_cow',('PXR_human','PXR_rhesus'))))))))));
