# Supplementary material for: TreeRipper web application: towards a fully automated optical tree recognition software
Source: BMC Bioinformatics. 2011 May 20;12:178. doi: 10.1186/1471-2105-12-178 (PMC3111373; doi:10.1186/1471-2105-12-178)
Supplement: Additional file 1 — Tree images, associated newick file and example Perl script for batch processing. Set of images and associated nexus tree file as a zip file. [file 1471-2105-12-178-S1.ZIP › treeset/newick/1471-2148-7-227-3-l.phy]

(('Pedionomus,(('Rostratula,'Nycticryphes),(('Microparra,'Irediparra),('Metopidius,('Actophilornis,('Hydrophasianus,('Jacana,'Jacana))))))),(('Lymnocryptes,('Limosa,('Limosa,('Limosa,'Limosa)))),((('Arenaria,'Arenaria),(('Calidris,('Calidris,('Calidris,'Aphriza))),('Calidris,((('Calidris,'Calidris),(('Calidris,'Micropalama),('Calidris,'Calidris))),('Calidris,('Calidris,('Calidris,('Calidris,'Tryngites)))))))),((('Actitis,'Actitis),(('Phalaropus,'Phalaropus),(('Tringa,'Tringa),(('Heteroscelus,'Heteroscelus),(('Tringa,'Catoptrophorus),(('Tringa,('Tringa,'Tringa)),('Tringa,('Tringa,'Tringa)))))))),('Gallinago,('Xenus,(('Phalaropus,('Limnodromus,'Limnodromus)),(('Scolopax,('Scolopax,'Bartramia)),('Numenius,('Gallinago,('Numenius,('Numenius,'Numenius))))))))))));
