# Supplementary material for: TreeRipper web application: towards a fully automated optical tree recognition software
Source: BMC Bioinformatics. 2011 May 20;12:178. doi: 10.1186/1471-2105-12-178 (PMC3111373; doi:10.1186/1471-2105-12-178)
Supplement: Additional file 1 — Tree images, associated newick file and example Perl script for batch processing. Set of images and associated nexus tree file as a zip file. [file 1471-2105-12-178-S1.ZIP › treeset/newick/1471-2148-7-241-6-l.phy]

('Monodelphis',(('Echinops','Loxodonta'),(('Dasypus','Tamandua'),(('Equus',(('Bos','Myotis'),('Canis','Felis'))),('Otolemur',('Macaca',('Homo','Pan')),('Oryctolagus',(('Cavia','Octodon'),(('Spermophilus','Sciurus'),('Jaculus',(('Mus','Rattus'),('Oryzomys','Neacomys')))))))))));
