# Supplementary material for: TreeRipper web application: towards a fully automated optical tree recognition software
Source: BMC Bioinformatics. 2011 May 20;12:178. doi: 10.1186/1471-2105-12-178 (PMC3111373; doi:10.1186/1471-2105-12-178)
Supplement: Additional file 1 — Tree images, associated newick file and example Perl script for batch processing. Set of images and associated nexus tree file as a zip file. [file 1471-2105-12-178-S1.ZIP › treeset/newick/1471-2148-8-112-4-l.phy]

(((('CbELT5','CeELT5'),('CbELT6','CcELT6')),(('CbELT1','CeELT1'),('CeELT4',('CbELT2','CeELT2')))),((('CcELT7','CbELT7'),(('CeEND3',('CbEND3_CBG11406_','CbEND3_CBG11404_')),(('CbEND1CBG1','CeEDN1'),('CbELT3','CeELT3')))),('CbMED_CBG13715_',((('CeMED1','CeMED2'),('CbMED_CBG15489_',('CbMED_CBG18155_','CbMED_CBG18154_')))))));
