# Supplementary material for: TreeRipper web application: towards a fully automated optical tree recognition software
Source: BMC Bioinformatics. 2011 May 20;12:178. doi: 10.1186/1471-2105-12-178 (PMC3111373; doi:10.1186/1471-2105-12-178)
Supplement: Additional file 1 — Tree images, associated newick file and example Perl script for batch processing. Set of images and associated nexus tree file as a zip file. [file 1471-2105-12-178-S1.ZIP › treeset/newick/1471-2148-8-120-1-l.phy]

(('MmSOX18',('HsSOX7',('SpSOXF',('Csp,(('NvSOXF','AmSOXF'),('TcSOXF',('AgSOXF','DmSOX15'))))))),((('AgSOXE','DmSOX100b'),(('MmSOX9','MmSOX8'),('SpSOXE','Csp),(('NvSOXE2','AmSOXE2'),('AmSoxE1','NvSOXE1')))),((('TcSOXD','DmSOX102F','Csp,('NvSOXD','AmSOXD')),('AgSOXF',('MmSOX5',('MmSOX13','MmSOX6')))),((('MmSOX11',('SpSOXC',('AmSOXC',('NvSOXC',('TcSOXC',('Csp,('AgSOXC','DmSox14'))))))),('TcSOXB3',('AgSOXDichaete','DmSOXDichaete'),('TcSOXDichaete',('NvSOX21','AmSOX21')),(('DmSOX21b',('TcSOX21b','AmSOX21b','AgSOX21b','NvSOX21b')),('MmSOX21',('TcSOXB2','AmSOXB2','NvSOXB2',('AgSOX21a','DmSOX21a'),('MmSOX14',('SpSOXB2','Csp,('MmSOX1',('Csp,('MmSOX3',('TcSOXB1',('SpSOXB1',('AmSOXB1',('NvSOXB1',('AgSOXneuro','DmSoxNeuro')))))))))))))))))));
