# Supplementary material for: TreeRipper web application: towards a fully automated optical tree recognition software
Source: BMC Bioinformatics. 2011 May 20;12:178. doi: 10.1186/1471-2105-12-178 (PMC3111373; doi:10.1186/1471-2105-12-178)
Supplement: Additional file 1 — Tree images, associated newick file and example Perl script for batch processing. Set of images and associated nexus tree file as a zip file. [file 1471-2105-12-178-S1.ZIP › treeset/newick/1471-2148-8-194-2-l.phy]

(('Mchitwoodi_EU699887','Mchitwoodi_EU699884','Mchitwoodi_EU699886','Mchitwoodi_EU699883','Mfallax_EU699888','Mfallax_EU699885'),(('Mhapla_EU699881','Mhapla_EU699878','Mhapla_EU699880','Mhapla_EU699876','Mhapla_EU699879','Mhapla_EU699877','Mhapla_EU699882'),(('Mmayaguensis_EU699873','Mmayaguensis_EU699874',('Mmayaguensis_EU699869',('Mmayaguensis_EU699872','Mmayaguensis_EU699870','Mmayaguensis_EU699875','Mmayaguensis_EU699871'))),(('Mjavanica_EU699861','Mincognita_EU699868',('Mjavanica_EU699859',('Mincognita_EU699863','Mincognita_EU699865','Mjavanica_EU699860','Mincognita_EU699866','Mincognita_EU699867'))),('Mincognita_EU699864',('Marenaria_EU699852','Marenaria_EU699853'),('Mjavanica_EU699858',('Marenaria_EU699854','Marenaria_EU699855',('Mjavanica_EU699857','Mjavanica_EU699862','Mjavanica_EU699856'))))))));
