# Supplementary material for: TreeRipper web application: towards a fully automated optical tree recognition software
Source: BMC Bioinformatics. 2011 May 20;12:178. doi: 10.1186/1471-2105-12-178 (PMC3111373; doi:10.1186/1471-2105-12-178)
Supplement: Additional file 1 — Tree images, associated newick file and example Perl script for batch processing. Set of images and associated nexus tree file as a zip file. [file 1471-2105-12-178-S1.ZIP › treeset/newick/1471-2148-8-32-2-l.phy]

('S.,('G.,((('Eli,('Pra,'Hue)),(('The,('The,'The)),('The,('The,('The,('The,('The,'The))))))),('Mal,(('Ran,'Ran),(('Cri,('Cri,('Cri,('Cri,'Cri)))),('Cri,('Cri,(('Cri,('Cri,'Cri)),('Cri,(('Cri,'Cri),('Cri,'Cri))))))))))));
