# Supplementary material for: TreeRipper web application: towards a fully automated optical tree recognition software
Source: BMC Bioinformatics. 2011 May 20;12:178. doi: 10.1186/1471-2105-12-178 (PMC3111373; doi:10.1186/1471-2105-12-178)
Supplement: Additional file 1 — Tree images, associated newick file and example Perl script for batch processing. Set of images and associated nexus tree file as a zip file. [file 1471-2105-12-178-S1.ZIP › treeset/newick/1471-2148-9-137-2-l.phy]

((Prochlorococcus_marinus_str._MIT_9313_YidC,(Prochlorococcus_marinus_str._MIT_9393_YidC,'Synechococcus_sp._JA-3-3Ab_YidC')),((((Cyanidioschyzon_merolae_Alb3,(('Phaeodactylum_tricornutum_Alb3-2','Thalassiosira_pseudonana_Alb3-2'),('Phaeodactylum_tricornutum_Alb3-1','Thalassiosira_pseudonana_Alb3-1')))),((Chlamydomonas_reinhardtii_Alb3.2,(Ostreococcus_tauri_Alb3.2,Ostreococcus_lucimarinus_Alb3.2)),((Chlamydomonas_reinhardtii_Alb3.1,(Ostreococcus_tauri_Alb3.1,Ostreococcus_lucimarinus_Alb3.1)),((Oryza_sativa_Alb3.a,(Arabidopsis_thaliana_Alb3.a,('Populus_trichocarp_Alb3.a-1','Populus_trichocarp_Alb3.a-2'))),(Oryza_sativa_Alb3.b,(Arabidopsis_thaliana_Alb3.b,('Populus_trichocarp_Alb3.b-2','Populus_trichocarp_Alb3.b-1'))))))),(((Oryza_sativa_Oxa1,('Arabidopsis_thaliana_Oxa1-2',('Arabidopsis_thaliana_Oxa1-1',('Populus_trichocarp_Oxa1-1','Populus_trichocarp_Oxa1-2')))),(((Ostreococcus_tauri_Oxa1,Ostreococcus_lucimarinus_Oxa1),(Phytophthora_ramorum_Oxa1,((Phytophthora_infestans_Oca1,Phytophthora_sojae_Oxa1)))),((Yarrowia_lipolytica_Oxa1,(Phaeodactylum_tricornutum_Oxa1,Thalassiosira_pseudonana_Oxa1)),(Monosiga_brevicollis_Oxa1,((Anopheles_gambiae_Oxa1,Drosophila_melanogaster),(Homo_sapiens_Oxa1,(Canis_familiaris_Oxa1,Mus_musculus_Oxa1))))))),(((Cyanidioschyzon_merolae_Oxa2,(Phytophthora_infestans_Oxa2,(Phytophthora_ramorum_Oxa2,Phytophthora_sojae_Oxa2))),((Ostreococcus_lucimarinus_Oxa2,Ostreococcus_tauri_Oxa2),(Oriza_sativa_Oxa2,('Arabidopsis_thaliana_Oxa2-1',(Populus_trichocarp_Oxa2,'Arabidopsis_thaliana_Oxa2-2'))))),((Thalassiosira_pseudonana_Oxa2,Phaeodactylum_tricornutum_Oxa2),(Monisoga_brevicollis_Oxa2,((Yarrowia_lipolytica_Oxa2,(Candida_albicans_Oxa2,Saccharomyces_cerevisae_Oxa2)),((Anopheles_gambiae_Oxa2,Drosophila_melanogaster_Oxa2),(Mus_musculus_Oxa2,(Homo_sapiens_Oxa2,Canis_familiaris_Oxa2))))))))));
