# Supplementary material for: TreeRipper web application: towards a fully automated optical tree recognition software
Source: BMC Bioinformatics. 2011 May 20;12:178. doi: 10.1186/1471-2105-12-178 (PMC3111373; doi:10.1186/1471-2105-12-178)
Supplement: Additional file 1 — Tree images, associated newick file and example Perl script for batch processing. Set of images and associated nexus tree file as a zip file. [file 1471-2105-12-178-S1.ZIP › treeset/newick/1471-2148-9-148-1-l.phy]

((('Aspergillus,(('Ascosphaera,('Ascosphaera,'Ascosphaera)),('Stagonospora,('Mycosphaerella,('Nectria,('Gibberella,('Fusarium,'Fusarium))))))),(('Neurospora,('Nectria,('Verticillium,('Fusarium,'Fusarium)))),(('Escherichia,'Escherichia),(((((('Arabidopsis,'Arabidopsis),('Arabidopsis,(('Arabidopsis,'Arabidopsis),('Arabidopsis,('Arabidopsis,'Arabidopsis))))),((('Phycomyces,(('Puccinia,'Puccinia),(('Aspergillus,'Aspergillus),(('Aspergillus,'Aspergillus),(('Aspergillus,('Mycosphaerella,(('Pyrenophora,'Alternaria),('Nectria,('Gibberella,('Fusarium,'Fusarium))))))))))),(((('Epichloe,(('Stagonospora,('Alternaria,'Pyrenophora)),(('Magnaporthe,'Verticillium),('Aspergillus,('Mycosphaerella,'Mycosphaerella))))),(('Ustilago,(('Aspergillus,(('Fusarium,'Fusarium),('Trichoderma,'Trichoderma))),(('Mycoshaerella,'Mycosphaerella),(('Aspergillus,'Talaromyces),(('Aspergillus,'Neosartorya),('Aspergillus,('Aspergillus,'Aspergillus))))))),((('Aspergillus,'Talaromyces),('Fusarium,'Nectria)),(((('Verticillium,'Nectria),('Nectria,('Gibberella,('Fusarium,'Fusarium))))))))))))))),((('Aspergillus,'Talaromyces),(('Aspergillus,'Botryotinia),('Fusarium,'Fusarium))),(('Bacillus,('Stagonospora,('Fusarium,('Fusarium,'Gibberella)))),('Bacillus,(('Bacillus,(('Fusarium,'Fusarium),('Aspergillus,('Talaromyces,(('Aspergillus,'Neosartorya),('Aspergilllus,'Talaromyces)))))),('Sporobolomyces,('Ustilago,('Schizosaccharomyces,(((('Ascosphaera,('Aspergillus,(('Aspergillus,'Aspergillus),('Aspergillus,('Neosartorya,'Aspergillus))))),(('Stagonospora,'Pyrenophora),(('Botryolinia,'Schlerolinia),((('Magnaporthe,'Chaetomium),('Cryptococcus,('Mycosphaerella,'Mycosphaerella))),(('Epichloe,('Gibberella,('Fusarium,'Fusarium))))))))),(('Schizosaccharomyces,'Schizosaccharomyces),('Candida,('Debaryomyces,('Saccharomyces,(('Saccharomyces,'Saccharomyces),('Kluyveromyces,(('Ashbya,('Vanderwaltozyma,'Vanderwaltozyma)),('Kluyveromyces,('Saccharomyces,('Saccharomyces,('Saccharomyces,('Saccharomyces,'Saccharomyces))))))))))))))))))))))))));
