# Supplementary material for: TreeRipper web application: towards a fully automated optical tree recognition software
Source: BMC Bioinformatics. 2011 May 20;12:178. doi: 10.1186/1471-2105-12-178 (PMC3111373; doi:10.1186/1471-2105-12-178)
Supplement: Additional file 1 — Tree images, associated newick file and example Perl script for batch processing. Set of images and associated nexus tree file as a zip file. [file 1471-2105-12-178-S1.ZIP › treeset/newick/1471-2148-9-148-3-l.phy]

(Monosiga_brevicollis,Arabidopsis_thaliana,((Antonospora_locustae,Encephalitozoon_cuniculi),(Batrachochytrium_dendrobatidis,((Phycomycetes_blakesleeanus,Rhizopus_oryzae),(((Puccinia_graminis,Sporobolomyces_roseus),((Malassezia_globosa,Ustilago_maydis),(Cryptococcus_neoformans,((Laccaria_bicolor,Coprinopsis_cinereus),(Phanerochaete_chrysosporium,Postia_placenta))))),((Pneumocystis_carinii,(Schizosaccharomyces_japonicus,Schizosaccharomyces_pombe)),((Yarrowia_lipolytica,((((Ashbya_gossypii,Kluyveromyces_lactis),(Kluyveromyces_waltii,Saccharomyces_kluyveri)),(Vanderwaltozyma_polyspora,(Candida_glabrata,(Saccharomyces_castellii,(Saccharomyces_mikatae,(Saccharomyces_graminicola,Saccharomyces_kudriavzevii),(Saccharomyces_cerevisae,Saccharomyces_paradoxus)))))),(Clavispora_lusitaniae,((Candida_guilliermondii,Debaryomyces_hansenii),(Pichia_stipitatus,((Candida_parapsilosis,Lodderomyces_elongisporus),(Candida_tropicalis,(Candida_albicans,Candida_dubliniensis)))))))),(((Mycosphaerella_fijiensis,Mycosphaerella_graminicola),(Staggonospora_nodorum,(Alternaria_brassicicola,'Pyrenophora_tritici-repentis'))),(((Ascosphaera_apis,((Paracoccidioides_brasiliensis,(Ajellomyces_capsulatus,Ajellomyces_dermatitidis)),(Uncinocarpus_reesii,(Coccidioides_immitis,Coccidioides_posadasii)))),((Penicillium_marneffei,Talaromyces_stipitatus),(Aspergillus_nidulans,((Aspergillus_clavatus,(Aspergillus_fumigatus,Neosartorya_fisheri)),(Aspergilus_niger,(Aspergillus_terreus,(Aspergillus_flavus,Aspergillus_oryzae))))))),((Botryotina_fuckeliana,Sclerotinia_sclerotiorum),((Magnaporthe_grisea,(Neurospora_crassa,(Chaetomium_globosum,Podospora_anserina))),(Verticillium_dahliae,((Epichloe_festucae,(Trichoderma_atroviridae,(Trichoderma_reesei,Trichoderma_virens))),(Nectria_haematococca,(Giberella_zeae,(Fusarium_oxysporum,Fusarium_verticillioides))))))))))))))));
