# Supplementary material for: TreeRipper web application: towards a fully automated optical tree recognition software
Source: BMC Bioinformatics. 2011 May 20;12:178. doi: 10.1186/1471-2105-12-178 (PMC3111373; doi:10.1186/1471-2105-12-178)
Supplement: Additional file 1 — Tree images, associated newick file and example Perl script for batch processing. Set of images and associated nexus tree file as a zip file. [file 1471-2105-12-178-S1.ZIP › treeset/newick/1471-2148-9-179-2-l.phy]

('Epsilonproteobacteria,('Deltaproteobacteria,('Magnetococcus,(('Nitrosomonadales,('Rhodocyclales,'Hydrogenophilales)),('Pseudomonadales,'Oceanspirillales,'Oceanospirilales,'Alteromonadales,'Pseudomonadales,'Oceanospirillales,'Legionellales,'Oceanospirillales,'Alteromonadales,'Cardiobacteriales,'Thiotrichales,'Methylococcales,('Neisseriales,'Burkholderiales),('Gammaproteobacteria,'Chromatiales),('Chromatiales,('Xanthomonadales,'Chromatiales)),('Thiotrichales,('Candidatus,'Candidatus)))))));
