# Supplementary material for: TreeRipper web application: towards a fully automated optical tree recognition software
Source: BMC Bioinformatics. 2011 May 20;12:178. doi: 10.1186/1471-2105-12-178 (PMC3111373; doi:10.1186/1471-2105-12-178)
Supplement: Additional file 1 — Tree images, associated newick file and example Perl script for batch processing. Set of images and associated nexus tree file as a zip file. [file 1471-2105-12-178-S1.ZIP › treeset/newick/1471-2148-9-179-5-l.phy]

(Thermobifida_fusca_YX,(Kineococcus_radiotolerans_SRS30216,((Bifidobacterium_adolescentis_ATCC_15703,(Bifidobacterium_longum_DJO10A,Bifidobacterium_longum_NCC2705)),((Renibacterium_salmoninarum_ATCC_33209,(Arthrobacter_aurescens_TC1,Arthrobacter_sp._FB24)),(('Tropheryma_whipplei_TW08/27',Tropheryma_whipplei_str._Twist),(Leifsonia_xyli_subsp._xyli_str._CTCB07,(Clavibacter_michiganensis_subsp._sepedonicus,Clavibacter_michiganenesis_subsp._michiganensis))))),(Frankia_sp._EAN1pec,(('Salinispora_tropica_CNB-440','Salinispora_arenicola_CNS-205'),(Streptomyces_griseus_subsp._griseus,('Streptomyces_avermitilis_MA-4680',2'))))));
