# Supplementary material for: TreeRipper web application: towards a fully automated optical tree recognition software
Source: BMC Bioinformatics. 2011 May 20;12:178. doi: 10.1186/1471-2105-12-178 (PMC3111373; doi:10.1186/1471-2105-12-178)
Supplement: Additional file 1 — Tree images, associated newick file and example Perl script for batch processing. Set of images and associated nexus tree file as a zip file. [file 1471-2105-12-178-S1.ZIP › treeset/newick/1471-2148-9-197-2-l.phy]

((('Gloeobacter,('Synechococcus,('Acaryochloris,('Cyanothece,'Anabaena)))),((('Monosiga,'Galdieria),(('Phytophthora,'Phytophthora),('Pythium,'Pythium))),('Volvox,('Thalassiosira,(('Ostreococcus,'Ostreococcus),('Micromonas,'Micromonas)))))),(('Streptomyces,(('Carboxydothermus,'Methanocaldococcus),(('Deinococcus,'Rubrobacter),('Physcomitrella,('Syntrophus,('Desulfitobacterium,('Clostridium,'Arcobacter))))))),(('Methanoculleus,'Methanosarcina),(('Synechococcus,('Acaryochloris,'Gloeobacter)),(('Cyanidioschyzon,'Cyanidium),(('Alteromonas,'Nitrosomonas),('Gluconobacter,('Emiliania,((('Arabidopsis,'Vitis),('Oryza,'Zea)),(('Chlamydomonas,'Volvox),(('Ostreococcus,'Ostreococcus),('Micromonas,'Micromonas))))))))))));
