# Supplementary material for: TreeRipper web application: towards a fully automated optical tree recognition software
Source: BMC Bioinformatics. 2011 May 20;12:178. doi: 10.1186/1471-2105-12-178 (PMC3111373; doi:10.1186/1471-2105-12-178)
Supplement: Additional file 1 — Tree images, associated newick file and example Perl script for batch processing. Set of images and associated nexus tree file as a zip file. [file 1471-2105-12-178-S1.ZIP › treeset/newick/1471-2148-9-207-3-l.phy]

(PdumGATA123,((SpurGATAc,(BfloGATA123,SkowGATA123)),((((XtroGATA1,(GgalGATA1,(HsapGATA1,MmusGATA1)))),(DrerGATA1b,(DrerGATA1a,((TnigGATA1,TrugGATA1),(GacuGATA1,OlatGATA1))))),((RegIGATA3,((XtroGATA3,(GgalGATA3,(HsapGATA3,MmusGATA3))),(DrerGATA3,(OlatGATA3,(TnigGATA3,TrungGATA3))))),((XtroGATA2,(GgalGATA2,(HsapGAT2,MmusGATA2))),((OlatGATA2b,(GacuGATA2b,(TnigGATA2b,TrugGATA2b))),(DrerGATA2b,(DrerGATA2a,(GacuGATA2a,(OlatGATA2a,(TnigGATA2a,TrugGATA2a)))))))))));
