# Supplementary material for: TreeRipper web application: towards a fully automated optical tree recognition software
Source: BMC Bioinformatics. 2011 May 20;12:178. doi: 10.1186/1471-2105-12-178 (PMC3111373; doi:10.1186/1471-2105-12-178)
Supplement: Additional file 1 — Tree images, associated newick file and example Perl script for batch processing. Set of images and associated nexus tree file as a zip file. [file 1471-2105-12-178-S1.ZIP › treeset/newick/1471-2148-9-21-1-l.phy]

(('Brachypoda',('Anostraca','Notostraca')),('Leptostraca',('Bathynellacea',('Stomatopoda',('Anaspidacea',((('Mysida','Lophogastrida'),('Thermosbaena.',(('Isopoda','Amphipoda'),(('Cumacea','Tanaidacea'),('Spelaeogriph.',('Mictacea','Bochusacea')))))),('Euphausiacea',('Amphionidacea',('Procaridea',('Caridea',('Reptantia',('Dendrobranchiata','Euzygida'))))))))))));
