# Supplementary material for: TreeRipper web application: towards a fully automated optical tree recognition software
Source: BMC Bioinformatics. 2011 May 20;12:178. doi: 10.1186/1471-2105-12-178 (PMC3111373; doi:10.1186/1471-2105-12-178)
Supplement: Additional file 1 — Tree images, associated newick file and example Perl script for batch processing. Set of images and associated nexus tree file as a zip file. [file 1471-2105-12-178-S1.ZIP › treeset/newick/1471-2148-9-229-2-l.phy]

('Plasmodium,('Toxoplasma,(('Ostreoccoccus,'Ostreococcus),('Micromonas,('Emiliania,(('Dictyostellum,('Tetrahymena,'Trichinella)),('Ixodes,((('Thalassiosira,'Phaeodactylium),('Daphnia,(('Anopheles,'Culex),('Monosiga,('Drosophila,'Drosophila))))),('Nematostella,('Trichoplax,(('Branchiostoma,(('Saccoglossus,'Strongylocentrotus),('Capitella,'Lottia))),(('Ciona,'Ciona),((('Gasterosteus,'Tetraodon),('Gallus,'Anolis,('Xenopus,'Equus,'Canis,'Homo,'Rattus,'Monodelphis))),((('Tetraodon,'Gasterosteus),((('Monodelphis,'Xenopus),('Anolis,'Gallus,('Homo,('Canis,'Equus,'Rattus))))))))))))))))))));
