# Supplementary material for: TreeRipper web application: towards a fully automated optical tree recognition software
Source: BMC Bioinformatics. 2011 May 20;12:178. doi: 10.1186/1471-2105-12-178 (PMC3111373; doi:10.1186/1471-2105-12-178)
Supplement: Additional file 1 — Tree images, associated newick file and example Perl script for batch processing. Set of images and associated nexus tree file as a zip file. [file 1471-2105-12-178-S1.ZIP › treeset/newick/1471-2148-9-229-7-l.phy]

(('H.sapiens,'H.sapiens),(((('D.melanogaster,('H.sapines,'S.cerevisae)),('S.cerevisiae,(('S.rerio,'H.sapiens,'X.laevis,'R.norvegicus),('D.variabilis,('A.mellifera,'C.elegans))))),(('S.acidocaldocarius,'A.fulgidus,(('M.mazei,'H.marismortui),('P.furiosus,('T.kodakarensis,'M.kandleri)))),(('S.laticollis,('D.yakuba,('H.sapiens,('A.thaliana,'P.polycephalum)))),('M.jannaschii,'E.gracilis,('B.subtilis,(('S.cerevisiae,'O.lucimarinus),('S.pombe,('M.musculus,('C.elegans,('D.melanogaster,'A.aegypti)))))))))),('S.cerevisiae,((('M.musculus,('H.sapiens,((','S.lemnae),('A.thaliana,'G.intestinalis)))),('M.thermoautotrophicus,('D.yakuba,('K.lactis,'S.pombe),('G.theta,('M.musculus,'H.sapiens,'G.gallus,'B.taurus))))),(('A.aegypti,'C.quinquefasciatus),('P.falciparum,('D.discoideum,(('E.coli,('O.tauri,'O.lucimarinus)),(('M.brevicollis,('D.virilis,'D.melanogaster)),('H.sapiens,'G.gallus,('X.tropicalis,('T.nigroviridis,('S.purpuratus,('T.nigroviridis,('H.sapines,'G.gallus,'M.domestica,('R.norvegicus,'X.tropicalis))))))))))))))));
