# Supplementary material for: TreeRipper web application: towards a fully automated optical tree recognition software
Source: BMC Bioinformatics. 2011 May 20;12:178. doi: 10.1186/1471-2105-12-178 (PMC3111373; doi:10.1186/1471-2105-12-178)
Supplement: Additional file 1 — Tree images, associated newick file and example Perl script for batch processing. Set of images and associated nexus tree file as a zip file. [file 1471-2105-12-178-S1.ZIP › treeset/newick/1471-2148-9-237-1-l.phy]

('Rv3873',(('Rv0286','Rv0453','Rv2123','Rv3739C','Rv0096','Rv1387',('RvO256c','Rv0280'),('Rv3018c','Rv3022c')),('Rv2108','Rv3892c',('Rv2430c',('Rv3425',('Rv3426','Rv3429'))),('Rv0388c','Rv1168c','Rv1801','Rv1802','Rv1807','Rv1808','Rv1809','Rv3621c',('Rv0915c','Rv3135','Rv3136','Rv3532'),('Rv1705c','Rv1789'),('Rv2770c',('Rv2770c','Rv2768c')),('Rv1196',('Rv1361c','Rv3478')),(('Rv1706c','Rv2892c'),('Rv1787','Rv1790')),(('Rv2352','Rv3125c'),('RvO442c','RvO755c','Rvl548c','Rv2356c','Rv3343c',('Rv0305c','Rv0355c'),('Rv0878c','Rv1135c'),('Rv1800','Rv2608'),('Rv3347c','Rv3350c'),('Rvl753c',('Rv1917c','Rv1918c')),('Rv3159c',('Rv3533c',('Rv3144c','Rv3558')))))))));
