# Supplementary material for: TreeRipper web application: towards a fully automated optical tree recognition software
Source: BMC Bioinformatics. 2011 May 20;12:178. doi: 10.1186/1471-2105-12-178 (PMC3111373; doi:10.1186/1471-2105-12-178)
Supplement: Additional file 1 — Tree images, associated newick file and example Perl script for batch processing. Set of images and associated nexus tree file as a zip file. [file 1471-2105-12-178-S1.ZIP › treeset/newick/1471-2148-9-237-6-l.phy]

(Gordonia_aichiensis,(M._abscessus,M._chelonae),((M._frederiksbergense,(M._diernhoferi,(M._hodleri,M._neoaurum))),(M._gadium,((M._fortuitum,M._komossense,(M._farcinogenes,M._senegalense),(M._alvei,M._septicum),(M._sphagni,(M._parafortuitum,(((M._chubuense,M._chlorophenolicum),(M._peregrinum,M._wolinskyi)),(M._gilvum,(M._obuense,M._aichiense)))))),(M._fallax,(M._chitae,((M._manitobense,((M._confluentis,(M._phlei,M.brumae)),((M._pulveris,M._elephantis),((M._moriokaense,M._thernoresistibile),((M._smegmatis,M._goodii),(((M._novocastrense,M._acapulcensis),(M._doricum,(M._sp._JLS,M._monacense,(M._sp._MCS,M._sp._KMS)))),(M._flavescens,(M._duvalii,(M._tuscia,(M._vaccae,(M._austroafricanum,M._vanbaalenii,M._aurum))))))))))),(M._holsaticum,(M._triviale,(((M._kubicae,M._palustre),(M._heidelbergense,(M._simiae,M._genavense,M._lentiflavum))),(M._interjectum,(M._intermedium,(M._scrofulaceum,((M._haemophilum,(M._leprae,(M._intracellulare,(M._avium_subsp_avium._M.avium_subsp_homisissuis,M._avium_subsp_paratuberculosis)))),(((M._gastri,M._kantasii),((M._szulgai,M._malmoense),(M._lacus,((M._gordonae,M._asiaticum),(((M._tuberculosis,M._africanum,M._canettii,M._bovis),(M._shottsii,M._marinum,M._ulcerans)),(((M.cookii,M._celatum),(M._terrae,(M._nonchromogenicum,M._hiberniae))),(M._shimoidei,(M._heckeshornense,(M._botniense,M._xenopi))))))))))))))))))))))));
