# Supplementary material for: TreeRipper web application: towards a fully automated optical tree recognition software
Source: BMC Bioinformatics. 2011 May 20;12:178. doi: 10.1186/1471-2105-12-178 (PMC3111373; doi:10.1186/1471-2105-12-178)
Supplement: Additional file 1 — Tree images, associated newick file and example Perl script for batch processing. Set of images and associated nexus tree file as a zip file. [file 1471-2105-12-178-S1.ZIP › treeset/newick/1471-2148-9-239-2-l.phy]

(((Andryala_integrifolia,Andryala_levitomentosa),(Hieracium_intybaceum_H.intybac,Hieracium_intybaceum_inb.Kaer)),((Hispidella_hispanica_min.,Hispidella_hispanica_maj.),(Pilosella_lactucella_c1,(Pilosella_lactucella_c2,Pilosella_lactucella_c3))),(((H._humile_1064,H._humile_1188,H._pictum_1067,H._pictum_1307,H._prenanthoides_1252,H._prenanthoides_1161,H._bifidum,H._murorum,H._lucidum,H._lachenalii,H._schmidtii,H._tomentosum,H._stelligerum,(H._transylvanicum_tra.Boa,H._transylvanicum_1077),(H._lawsonii,H._ramondii,H._recoderi)),(H._kittanae,('H._pillosum_1226/1',H._villosum_1029,H._bupleuroides_1212,H._porrifolium),(H._sparsum_1251,H.sparsum_spa.sst.2),(H._alpinum_alp.Boa.2,H._alpinum_alp.Ukr),(H._naegelianum,(H._pannosum,H._petrovae)),(H._virosum_1238,H._virosum_vir.1,(H._canadense,H._umbellatum_1021,H._umbellatum_um.AM.1,(H._eriophorum_1221,H._eriophorum_1222)))))));
