# Supplementary material for: TreeRipper web application: towards a fully automated optical tree recognition software
Source: BMC Bioinformatics. 2011 May 20;12:178. doi: 10.1186/1471-2105-12-178 (PMC3111373; doi:10.1186/1471-2105-12-178)
Supplement: Additional file 1 — Tree images, associated newick file and example Perl script for batch processing. Set of images and associated nexus tree file as a zip file. [file 1471-2105-12-178-S1.ZIP › treeset/newick/1471-2148-9-239-3-l.phy]

(Hispidella_hispanica,Pilosella_lactucella,(H._gouani,H._gymnocerinthe,H._ramondii,H._recoderi,H._amplexicaule,(H._cordifolium,H._cerinthoides,H._candidum,H._lawsonii),(H._naegelianum,(H._petrovae,H._kittanae,H._pannosum),(H._transylvanicum_tra.Boa,H._transylvanicum_1077)),(H._mixtum,(H._alpinum_alp.Ukr,H._alpinum_alp.Boa.2,H.pojoritense,(H._sparsum_spa.sst.2,H._sparsum_1251))),(H._plumulosum,H._virosum_vir.1,(H._virosum_1238,H._bupleuroides_1033,H._canadense,H._eriophorum_1221,H._eriophorum_1222,H._umbellatum_um.AM.1,H._umbellatum_1021,H._racemosum,H._sabaudum,H._bracteolatum,H._heterogynum,(H._laevigatum,H.lachenalii))),(H._lucidum,H._prenanthoides_1187,H._prenanthoides_1252,(H._humile_1188,H._pictum_1067,H._pictum_1307,H._murorum,H._caesium,H._humile_1064,H._bifidum,H._stelligerum,H._schmidtii),(H._tomentosum,H._prenanthoides_1161),(H._porrifolium_1052,'H._pilosum_1226/1','H._pilosum_1226/2',H._glaucum_1230,H._bupleuroides_1212,H._villosum_1305,H._villosum_1029),(H._olympicum,(H._gymnocephalum_1207,H._gymnocephalum)))));
