# Supplementary material for: TreeRipper web application: towards a fully automated optical tree recognition software
Source: BMC Bioinformatics. 2011 May 20;12:178. doi: 10.1186/1471-2105-12-178 (PMC3111373; doi:10.1186/1471-2105-12-178)
Supplement: Additional file 1 — Tree images, associated newick file and example Perl script for batch processing. Set of images and associated nexus tree file as a zip file. [file 1471-2105-12-178-S1.ZIP › treeset/newick/1471-2148-9-258-4-l.phy]

(Photobacterium_angustum_S14,Photobacterium_profundum_SS9,(Aliivibrio_salmonicida_FLI1238,((Aliivibrio_fischeri_ES114,Aliivibrio_fischeri_MJ11),(('Vibrio_harveyi_ATCC_BAA-1116',(Vibrio_parahaemolyticus_RIMD_2210633,Vibrio_parahaemolyticus_AQ3810,(Vibrio_alginolyticus_40B,Vibrio_harveyi_1DA3))),((Vibrio_vulnificus_CMCP6,Vibrio_vulnificus_YJ016),(Vibrio_cholerae_0395,Vibrio_cholerae_N16961,(Vibrio_mimicus_VM603,Vibrio_mimicus_VM573)))))));
