# Supplementary material for: TreeRipper web application: towards a fully automated optical tree recognition software
Source: BMC Bioinformatics. 2011 May 20;12:178. doi: 10.1186/1471-2105-12-178 (PMC3111373; doi:10.1186/1471-2105-12-178)
Supplement: Additional file 1 — Tree images, associated newick file and example Perl script for batch processing. Set of images and associated nexus tree file as a zip file. [file 1471-2105-12-178-S1.ZIP › treeset/newick/1471-2148-9-282-6-l.phy]

(('Nematogenyidae','Trichomycteridae',('Callichthyidae',('Scoloplacidae',('Astroblepidae','Loricariidae')))),('Diplomystidae',('Cetopsidae','Rita,'Plotosidae','Chacidae','Siluridae','Pangasiidae',('Heteropneustidae','Clariidae'),('Anchariidae','Ariidae'),('Cranoglanididae','Ictaluridae'),('Aspredinidae',('Auchenipteridae','Doradidae')),(('Pseudopimelodidae','Pimelodidae'),('Conorhyncos,'Heptapteridae')),(('Mochokidae',('Malapteruridae','Amphiliidae')),('Auchenoglaninae',('Schilbidae','Claroteinae'))),('Horabagridae','Bagridae',(('Ailia,'Laides),('Akysidae',('Amblycipitidae',('Sisoridae','Erethistidae'))))))));
