# Supplementary material for: TreeRipper web application: towards a fully automated optical tree recognition software
Source: BMC Bioinformatics. 2011 May 20;12:178. doi: 10.1186/1471-2105-12-178 (PMC3111373; doi:10.1186/1471-2105-12-178)
Supplement: Additional file 1 — Tree images, associated newick file and example Perl script for batch processing. Set of images and associated nexus tree file as a zip file. [file 1471-2105-12-178-S1.ZIP › treeset/newick/1471-2148-9-287-10-l.phy]

((Nyctotherus_ovalis_hyd,(Tolumonas_auensis,((Methylocella_silvestris,(Ralstonia_eutropha,Rhodococcus_opacus)),(Psychromonas_ingrahamii,(Rhodoferax_ferrireducens,Magnetospirillum_magneticum_2))))),((Thermotoga_neapolitana,Syntrophomonas_wolfei),(Magnetospirillum_magneticum_1,(Schizosaccharomyces_pombe,((Psalteriomonas_lanterna,Trichomonas_vaginalis),(Nyctotherus_ovalis_51kd,(Tetrahymena_thermophila,((Dictyostelium_discoideum,(Naegleria_gruberi,Euplotes_sp)),((Arabidopsis_thaliana,Chlamydomonas_reinhardtii),((Rhodospirillum_rubrum,Ehrlichia_chaffeensis),((Neurospora_crassa,Yarrowia_lipolytica),(Leishmania_major,(Caenorhabditis_elegans,(Danio_rerio,(Bos_taurus,Drosophila_melanogaster)))))))))))))));
