# Supplementary material for: TreeRipper web application: towards a fully automated optical tree recognition software
Source: BMC Bioinformatics. 2011 May 20;12:178. doi: 10.1186/1471-2105-12-178 (PMC3111373; doi:10.1186/1471-2105-12-178)
Supplement: Additional file 1 — Tree images, associated newick file and example Perl script for batch processing. Set of images and associated nexus tree file as a zip file. [file 1471-2105-12-178-S1.ZIP › treeset/newick/1471-2148-9-287-11-l.phy]

((('Bacillus,('Arabidopsis,'Chlamydomonas)),(('Drosophila,('Drosophila,('Mus,'Danio))),('Dictyostelium,('Naegleria,('Nyctotherus,('Paramecium,'Tetrahymena)))))),(('Saccharomyces,'Schizosaccharomyces),(('Phytophthora,('Arabidopsis,'Oryza)),(('Trichomonas,(('Leishmania,'Escherichia),('Opitutus,'Desulfobacterium))),(('Plasmodium,'Psalteriomonas),('Ciona,('Giardia,'Spironucleus')))))));
