# Supplementary material for: TreeRipper web application: towards a fully automated optical tree recognition software
Source: BMC Bioinformatics. 2011 May 20;12:178. doi: 10.1186/1471-2105-12-178 (PMC3111373; doi:10.1186/1471-2105-12-178)
Supplement: Additional file 1 — Tree images, associated newick file and example Perl script for batch processing. Set of images and associated nexus tree file as a zip file. [file 1471-2105-12-178-S1.ZIP › treeset/newick/1471-2148-9-287-6-l.phy]

(('Ostreococcus,(('Oryza,('Saccharomyces,'Homo)),(('Trichomonas,'Trichomonas),('Zea,('Antonospora,'Entamoeba))))),('Psalteriomonas,(('Oryza,(('Chlamydomonas,('Arabidopsis,'Arabidopsis)),(('Tetrahymena,'Trypanosoma),('Neocallimastix,('Saccharomyces,('Saccharomyces,'Saccharomyces)))))),(('Nyctotherus,'Euplotes),(('Cryptosporidium,('Plasmodium,'Naegleria)),(('Caenorhabditis,'Caenorhabditis),(('Oryza,('Phytophthora,'Dictyostelium)),('Homo,(('Homo,('Homo,'Homo)),('Drosophila,('Drosophila,'Drosophila)))))))))));
