# Supplementary material for: TreeRipper web application: towards a fully automated optical tree recognition software
Source: BMC Bioinformatics. 2011 May 20;12:178. doi: 10.1186/1471-2105-12-178 (PMC3111373; doi:10.1186/1471-2105-12-178)
Supplement: Additional file 1 — Tree images, associated newick file and example Perl script for batch processing. Set of images and associated nexus tree file as a zip file. [file 1471-2105-12-178-S1.ZIP › treeset/newick/1471-2148-9-287-7-l.phy]

(Trimastix_pyriformis,(Thermotoga_maritima,(Clostridium_thernocellum_1,(((Desulfovibrio_fructosovoran,(Clostridium_botulinum,Clostridium_difficile)),(Treponema_denticola,(Symbiobacterium_thernophilum,Clostridium_thernocellum_2))),((Desulfovibrio_vulgaris_1,(Nyctotherus_ovalis,(Desulfovibrio_vilgaris_2,Shewanella_sp))),(((Piromyces_sp,(Neocallimastix_fronatlis_2,Neocallimastix_frontalis_1)),((Psalteriomonas_sp,((Chlamydomonas_reinhardtii_2,Chlamydomonas_reinhardtii_1),(Scenedesmus_obliquus,Chlorella_fusca))))),((Blastocystis_sp,Trichomonas_vaginalis_3),(((Clostridium_perfringens,(Clostridium_acetobutylicum,Clostridium_pasteurianum)),((Trichomonas_vaginalis_2,Trichomonas_vaginalis_1),(Spironucleus_barkhanus,(Giardia_lamblia,(Entamoeba_histolytica,Retortamonas_sp)))))))))))));
