# Supplementary material for: TreeRipper web application: towards a fully automated optical tree recognition software
Source: BMC Bioinformatics. 2011 May 20;12:178. doi: 10.1186/1471-2105-12-178 (PMC3111373; doi:10.1186/1471-2105-12-178)
Supplement: Additional file 1 — Tree images, associated newick file and example Perl script for batch processing. Set of images and associated nexus tree file as a zip file. [file 1471-2105-12-178-S1.ZIP › treeset/newick/1471-2148-9-297-1-l.phy]

(((70,71,(74,(72,73),(75,76))),(67,68,69,(1,21,24,28,29,30,31,35,38,39,40,48,49,50,51,52,53,54,59,63,64,65,66,(22,23),(36,37),(41,42,43,44),(55,56),(57,58),(2,5,6,7,10,13,14,15,16,17,18,19,20,(3,4),(8,9),(11,12)),(27,(25,26)),(34,(32,33)),(47,(45,46)),(62,(60,61))))),((107,(106,(105,(104,(77,94,95,96,101,102,103,(92,93),(97,98,99,100),(83,(79,80,81,82)),(91,(89,90)),(87,88,(86,(84,85))))))))));
