# Supplementary material for: TreeRipper web application: towards a fully automated optical tree recognition software
Source: BMC Bioinformatics. 2011 May 20;12:178. doi: 10.1186/1471-2105-12-178 (PMC3111373; doi:10.1186/1471-2105-12-178)
Supplement: Additional file 1 — Tree images, associated newick file and example Perl script for batch processing. Set of images and associated nexus tree file as a zip file. [file 1471-2105-12-178-S1.ZIP › treeset/newick/1471-2148-9-299-1-l.phy]

('Platypus',('Opossums',(('Manatee',('African,('Asian,'Mammoth'))),(('Armadillo',('Tamandua','Giant)),(('Shrew',('Bat',(('Horse',('Cat','Dog')),('Pig',(('White-Tail,'Cow'),('Bowhead,('Short-beaked,'Bottlenose))))))),(('Rabbit',('Squirrel',('Guinea,('Kangaroo,('Mouse','Rat'))))),('Lemur',('Tarsier',(('Marmoset','Spider),('Rhesus,('Gorilla',('Chimpanzee','Human'))))))))))));
