# Supplementary material for: TreeRipper web application: towards a fully automated optical tree recognition software
Source: BMC Bioinformatics. 2011 May 20;12:178. doi: 10.1186/1471-2105-12-178 (PMC3111373; doi:10.1186/1471-2105-12-178)
Supplement: Additional file 1 — Tree images, associated newick file and example Perl script for batch processing. Set of images and associated nexus tree file as a zip file. [file 1471-2105-12-178-S1.ZIP › treeset/newick/1471-2148-9-5-3-l.phy]

('Alectura,('Tockus,(('Athene,('Otus,'Otus)),(((('Phalaropus,('Calidris,'Actitis)),('Sterna,('Charadrius,('Charadrius,'Charadrius)))),(('Falco,'Falco),('Fregata,('Pygoscelis,(('Oceanites,'Oceanodroma),('Phoebastria,('Calonectris,'Thalassoica))))))),('Cyanoliseus,('Manorina,(('Vireo,('Grallina,('Lanius,('Corvus,'Aphelocoma)))),(('Panurus,(('Acrocephalus,'Zosterops),('Phainopepla,('Remiz,('Parus,('Parus,'Parus)))))),(('Thryothorus,'Sturnus),('Anthus,((('Miliaria,'Zonotrichia),('Setophaga,'Euplectes)),('Carpodacus,('Carduelis,('Serinus,'Serinus))))))))))))));
