# Supplementary material for: TreeRipper web application: towards a fully automated optical tree recognition software
Source: BMC Bioinformatics. 2011 May 20;12:178. doi: 10.1186/1471-2105-12-178 (PMC3111373; doi:10.1186/1471-2105-12-178)
Supplement: Additional file 1 — Tree images, associated newick file and example Perl script for batch processing. Set of images and associated nexus tree file as a zip file. [file 1471-2105-12-178-S1.ZIP › treeset/newick/1471-2148-9-81-1-l.phy]

(AmAP3_Amborella_trichopoda,(((BsAP3_Brasenia_schreberi,'NjAP3-2_Nuphar_japonica'),('AP3-1_Nuphar_variegata',(EfAP3_Euryale_ferox,(NymAP3_Nymphaea_spp.,'NtAP3-1_Nymphaea_teetragona')))),((KjAP3_Kadsura_japonica,('AP3-1_Illicium_floridanum','IhAP3-1_Illicium_henryi')),(MagrAP3_Magnolia_grandiflora,((TREDEF_Tradescantia_reflexa,CCDEF_Commelina_communis),((MADS5_Alpinia_hainanensis,(MaDEF_Muscari_armeniacum,(AODEF_Asparagus_officnalis,MADS1_Hemerocallis_hyb.))),(DEF1_Elaeis_guineensis,((((VaplaDEF2_Vanilla_planifolia,(PhlonDEF4_Phragmipedium_longifolium,(PeMADS4_Phalaenopsis_equestris,SpodoDEF3_Spiranthes_odorata))),(PhlonDEF3_Vanilla_planifolia,((SpodoDEF1_Spiranthes_odorata,HrDEF_Habenaria_radiata),(DcOAP3B_Dendrobium_crumenatum,(GogalDEF3_Gongora_galeata,PeMADS3_Phalaenopsis_equestris))))),(AlsDEFb_Alstromeria_ligtu,(AlsDEFa_Alstromeria_ligtu,(TriaDEF_Tricyrtis_affinis,((LRDEF1_Lilum_regale,MADS1_Lilum_longiflorum),(TGDEFB_Tulipa_gesneriana,TGDEFA_Tulipa_gesneriana)))))),((AP3_Tacca_chantrieri,((HyvilDEF1_Hypoxis_villosa,ApDEF_Agapanthus_praecox),((VaplaDEF1_Vanilla_planifolia,((SpodoDEF4_Spiranthes_odorata,PhlongDEF2_Phragmipedium_longifolium),(DcOAP3A_Dendrobium_crumenatum,(PeMADS2_Phalaenopsis_equestris,(GogalDEF1_Gongora_galeata,MADS1_Cymbidium_spp.))))),(VaplaDEF3_Vanilla_planifolia,(PhlonDEF1_Phragmipedium_longifolium,(SpodoDEF2_Spiranthes_odorata,(PeMADS5_Phalaenopsis_equestris,(GogalDEF2_Gorgora_galeata,'OMADS3_Onicidium_Gower_Ramsey')))))))),((HyvilDEF2_Hypoxis_villosa,((AP3b_Elegia_elphas,AP3_Elegia_elephas),(AP3_Joinvillea_ascendens,(AP3_Streptochaeta_angustifolia,(SPW1_Oryza_sativa,(SILKY1_Zea_mays,(TaMADS82_Triticum_aestivum,(HvAP3_Hordeum_vulgare,'TaMADS51-Triticum_aestivum'))))))))))))))))));
